# Supplementary material for: Flame-Retardant and Transparent Unsaturated Polyester Based on P/N Liquid Flame Retardants and Modified Halloysite Nanotubes
Source: Materials (Basel). 2024 Feb 5;17(3):761. doi: 10.3390/ma17030761 (PMC10856195; doi:10.3390/ma17030761)
Supplement: Supplementary file 1 [file materials-17-00761-s001.zip]

Archive with 1 entries (1 files):
- materials-2831986-supplementary.pdf
